# Supplementary material for: Human sample﻿ authentication in biomedical research: comparison of two platforms
Source: Sci Rep. 2021 Jul 7;11:13982. doi: 10.1038/s41598-021-92978-3 (PMC8263568; doi:10.1038/s41598-021-92978-3)
Supplement: Supplementary file 2 — Supplementary Table 1. [file 41598_2021_92978_MOESM2_ESM.xlsx]

## Sheet: Title page
Human sample authentication in biomedical research: comparison of two platforms
Harshitha Shobha Manjunath1, Nicola James2, Rebecca Mathew1, Muna Al Hashmi1, Lee Silcock2, Ida Biunno3, Pasquale De Blasio3, Chidambaram Manickam1, Sara Tomei1,*
1Omics Core, Integrated Genomic Services, Research Branch, Sidra Medicine, Doha, Qatar
2Nonacus LtD, Birmingham, UK
3Integrated Systems Engineering - Milan, Italy

## Sheet: Supplementary table 1
				SNPtrace Panel						iPLEX Sample ID Plus Panel						SNPtrace Panel (47 SNPs)
ID	Sample Pair	Sample 1 percentage (%)	Sample 2 percentage (%)	Concordance Gender SNPs (%)	Concordance Gender SNPs (N)	Dicriminative Gender SNPs (n=6)	Concordance Autosomal SNPs (%)	Concordance Autosomal SNPs (N)	Dicriminative Autosomal SNPs (n=90)	Concordance Gender SNPs (%)	Concordance Gender SNPs (N)	Dicriminative Gender SNPs (n=3)	Concordance Autosomal SNPs (%)	Concordance Autosomal SNPs (N)	Dicriminative Autosomal SNPs (n=44)	Concordance Gender SNPs (%)	Concordance Gender SNPs (N)	Dicriminative Gender SNPs (n=6)	Concordance Autosomal SNPs (%)	Concordance Autosomal SNPs (N)	Dicriminative Autosomal SNPs (n=90)
12A (sample 1)	1	100	0	100	6	6	100	90	90	100	3	3	100	44	44	100	3	3	100	44	44
14C (sample 2)	1	0	100	100	6	6	100	90	90	100	3	3	100	44	44	100	3	3	100	44	44
12A_14C_2	1	98	2	100	6	6	98	88	89	100	3	3	97.7273	43	44	100	3	3	97.7273	43	44
12A_14C_5	1	95	5	100	6	6	96	86	89	100	3	3	97.7273	43	44	100	3	3	95.4545	42	44
12A_14C_10	1	90	10	83.3333	5	6	90	81	90	100	3	3	97.7273	43	43	100	3	3	90.9091	40	44
12A_14C_25	1	75	25	66.6667	4	6	71.1111	64	90	100	3	3	86.3636	38	43	66.6667	2	3	75	33	44
12A_14C_50	1	50	50	66.6667	4	6	66.6667	60	90	66.6667	2	3	43.1818	19	44	66.6667	2	3	70.4545	31	44
14C_12A_2	1	2	98	100	6	6	96.6667	87	90	100	3	3	95.4545	42	44	100	3	3	100	44	44
14C_12A_5	1	5	95	100	6	6	91.1111	82	90	100	3	3	93.1818	41	44	100	3	3	95.4545	42	44
14C_12A_10	1	10	90	100	6	6	88.8889	80	90	100	3	3	97.7273	43	44	100	3	3	90.9091	40	44
14C_12A_25	1	25	75	66.6667	4	6	63.3333	57	90	100	3	3	84.0909	37	44	66.6667	2	3	70.4545	31	44
14C_12A_50	1	50	50	66.6667	4	6	52.2222	47	90	100	3	3	47.7273	21	44	66.6667	2	3	56.8182	25	44
12B (sample 1)	2	100	0	100	3	3	100	90	90	100	3	3	100	44	44	100	2	2	100	44	44
15A (sample 2)	2	0	100	100	3	3	100	90	90	100	3	3	100	44	44	100	2	2	100	44	44
12B_15A_2	2	98	2	100	3	3	95.5556	86	90	100	3	3	100	44	44	100	2	2	95.4545	42	44
12B_15A_5	2	95	5	100	3	3	91.1111	82	90	100	3	3	100	44	44	100	2	2	93.1818	41	44
12B_15A_10	2	90	10	100	3	3	85.5556	77	90	100	3	3	97.7273	43	44	100	2	2	86.3636	38	44
12B_15A_25	2	75	25	66.6667	2	3	74.4444	67	90	100	3	3	75	33	44	50	1	2	77.2727	34	44
12B_15A_50	2	50	50	33.3333	1	3	63.3333	57	90	100	3	3	47.7273	21	44	0	0	2	65.9091	29	44
15A_12B_2	2	2	98	100	3	3	98.8889	89	90	100	3	3	97.7273	43	44	100	2	2	100	44	44
15A_12B_5	2	5	95	100	3	3	94.4444	85	90	100	3	3	97.7273	43	44	100	2	2	93.1818	41	44
15A_12B_10	2	10	90	100	3	3	88.8889	80	90	100	3	3	97.7273	43	44	100	2	2	88.6364	39	44
15A_12B_25	2	25	75	100	3	3	74.4444	67	90	66.6667	2	3	81.8182	36	44	100	2	2	77.2727	34	44
15A_12B_50	2	50	50	100	3	3	62.2222	56	90	100	3	3	54.5455	24	44	100	2	2	59.0909	26	44
12C (sample 1)	3	100	0	100	6	6	100	90	90	100	3	3	100	44	44	100	3	3	100	44	44
15B (sample 2)	3	0	100	100	6	6	100	90	90	100	3	3	100	44	44	100	3	3	100	44	44
12C_15B_2	3	98	2	100	6	6	96.6667	87	90	66.6667	2	3	75	33	44	100	3	3	97.7273	43	44
12C_15B_5	3	95	5	100	6	6	94.4444	85	90	100	3	3	97.7273	43	44	100	3	3	97.7273	43	44
12C_15B_10	3	90	10	100	6	6	90	81	90	100	3	3	100	44	44	100	3	3	90.9091	40	44
12C_15B_25	3	75	25	66.6667	4	6	76.6667	69	90	100	3	3	97.7273	43	44	66.6667	2	3	79.5455	35	44
12C_15B_50	3	50	50	66.6667	4	6	62.2222	56	90	33.3333	1	3	59.0909	26	44	66.6667	2	3	56.8182	25	44
15B_12C_2	3	2	98	50	3	6	95.5556	86	90	100	3	3	97.7273	43	44	66.6667	2	3	95.4545	42	44
15B_12C_5	3	5	95	50	3	6	95.5556	86	90	100	3	3	100	44	44	66.6667	2	3	93.1818	41	44
15B_12C_10	3	10	90	50	3	6	92.2222	83	90	66.6667	2	3	97.7273	43	44	66.6667	2	3	93.1818	41	44
15B_12C_25	3	25	75	50	3	6	80	72	90	66.6667	2	3	86.3636	38	44	66.6667	2	3	79.5455	35	44
15B_12C_50	3	50	50	50	3	6	71.1111	64	90	33.3333	1	3	54.5455	24	44	66.6667	2	3	72.7273	32	44
13A (sample 1)	4	100	0	100	6	6	100	90	90	100	3	3	100	44	44	100	3	3	100	44	44
15C (sample 2)	4	0	100	100	6	6	100	90	90	100	3	3	100	44	44	100	3	3	100	44	44
13A_15C_2	4	98	2	50	3	6	97.7778	88	90	100	3	3	100	44	44	66.6667	2	3	95.4545	42	44
13A_15C_5	4	95	5	50	3	6	94.4444	85	90	100	3	3	95.4545	42	44	66.6667	2	3	95.4545	42	44
13A_15C_10	4	90	10	50	3	6	92.2222	83	90	66.6667	2	3	100	44	44	66.6667	2	3	93.1818	41	44
13A_15C_25	4	75	25	33.3333	2	6	73.3333	66	90	66.6667	2	3	84.0909	37	44	66.6667	2	3	75	33	44
13A_15C_50	4	50	50	16.6667	1	6	62.2222	56	90	66.6667	2	3	45.4545	20	44	33.3333	1	3	61.3636	27	44
15C_13A_2	4	2	98	100	6	6	96.6667	87	90	100	3	3	100	44	44	100	3	3	97.7273	43	44
15C_13A_5	4	5	95	100	6	6	93.3333	84	90	66.6667	2	3	97.7273	43	44	100	3	3	90.9091	40	44
15C_13A_10	4	10	90	83.3333	5	6	90	81	90	100	3	3	100	44	44	100	3	3	88.6364	39	44
15C_13A_25	4	25	75	66.6667	4	6	77.7778	70	90	66.6667	2	3	90.9091	40	44	66.6667	2	3	72.7273	32	44
15C_13A_50	4	50	50	50	3	6	71.1111	64	90	33.3333	1	3	45.4545	20	44	33.3333	1	3	61.3636	27	44
13B (sample 1)	5	100	0	100	6	6	100	90	90	100	3	3	100	44	44	100	3	3	100	44	44
16A (sample 2)	5	0	100	100	6	6	100	90	90	100	3	3	100	44	44	100	3	3	100	44	44
13B_16A_2	5	98	2	50	3	6	100	90	90	100	3	3	97.7273	43	44	66.6667	2	3	100	44	44
13B_16A_5	5	95	5	50	3	6	98.8889	89	90	100	3	3	100	44	44	66.6667	2	3	100	44	44
13B_16A_10	5	90	10	50	3	6	93.3333	84	90	100	3	3	97.7273	43	44	66.6667	2	3	95.4545	42	44
13B_16A_25	5	75	25	33.3333	2	6	77.7778	70	90	100	3	3	84.0909	37	44	33.3333	1	3	84.0909	37	44
13B_16A_50	5	50	50	33.3333	2	6	75.5556	68	90	33.3333	1	3	40.9091	18	44	33.3333	1	3	79.5455	35	44
16A_13B_2	5	2	98	100	6	6	96.6667	87	90	100	3	3	97.7273	43	44	100	3	3	97.7273	43	44
16A_13B_5	5	5	95	100	6	6	91.1111	82	90	100	3	3	97.7273	43	44	100	3	3	93.1818	41	44
16A_13B_10	5	10	90	100	6	6	91.1111	82	90	100	3	3	97.7273	43	44	100	3	3	93.1818	41	44
16A_13B_25	5	25	75	66.6667	4	6	66.6667	60	90	66.6667	2	3	86.3636	38	44	33.3333	1	3	75	33	44
16A_13B_50	5	50	50	66.6667	4	6	54.4444	49	90	33.3333	1	3	31.8182	14	44	33.3333	1	3	59.0909	26	44
14A (sample 1)	6	100	0	100	6	6	100	90	90	100	3	3	100	44	44	100	3	3	100	44	44
17A (sample 2)	6	0	100	100	6	6	100	90	90	100	3	3	100	44	44	100	3	3	100	44	44
14A_17A_2	6	98	2	100	6	6	97.7778	88	88	100	3	3	100	44	44	100	3	3	100	44	44
14A_17A_5	6	95	5	100	6	6	91.1111	82	90	100	3	3	100	44	44	100	3	3	93.1818	41	44
14A_17A_10	6	90	10	100	6	6	86.6667	78	90	100	3	3	97.7273	43	44	100	3	3	88.6364	39	44
14A_17A_25	6	75	25	100	6	6	70	63	90	100	3	3	88.6364	39	44	100	3	3	61.3636	27	44
14A_17A_50	6	50	50	100	6	6	58.8889	53	90	100	3	3	36.3636	16	44	100	3	3	52.2727	23	44
17A_14A_2	6	2	98	100	6	6	96.6667	87	90	100	3	3	97.7273	43	44	100	3	3	97.7273	43	44
17A_14A_5	6	5	95	100	6	6	92.2222	83	90	100	3	3	100	44	44	100	3	3	93.1818	41	44
17A_14A_10	6	10	90	100	6	6	84.4444	76	90	100	3	3	100	44	44	100	3	3	84.0909	37	44
17A_14A_25	6	25	75	100	6	6	61.1111	55	90	100	3	3	77.2727	34	44	100	3	3	54.5455	24	44
17A_14A_50	6	50	50	100	6	6	53.3333	48	90	66.6667	2	3	40.9091	18	44	100	3	3	47.7273	21	44
LC1 (sample 1)	7	100	0	100	6	6	100	90	90	100	3	3	100	44	44	100	3	3	100	44	44
CEPH (sample 2)	7	0	100	100	6	6	100	90	90	100	3	3	100	44	44	100	3	3	100	44	44
LC1_CEPH_2	7	98	2	100	6	6	97.7778	88	90	100	3	2	97.7273	43	44	100	3	3	97.7273	43	44
LC1_CEPH_5	7	95	5	100	6	6	94.4444	85	90	66.6667	2	3	97.7273	43	44	100	3	3	93.1818	41	44
LC1_CEPH_10	7	90	10	83.3333	5	6	90	81	90	66.6667	2	3	95.4545	42	44	66.6667	2	3	88.6364	39	44
LC1_CEPH_25	7	75	25	66.6667	4	6	75.5556	68	90	66.6667	2	3	59.0909	26	44	33.3333	1	3	77.2727	34	44
LC1_CEPH_50	7	50	50	66.6667	4	6	67.7778	61	90	66.6667	2	3	40.9091	18	44	33.3333	1	3	70.4545	31	44
CEPH_LC1_2	7	2	98	75	5	4	98.8889	89	90	100	3	3	100	44	44	66.6667	2	3	100	44	44
CEPH_LC1_5	7	5	95	50	3	6	97.7778	88	90	100	3	3	97.7273	43	44	66.6667	2	3	97.7273	43	44
CEPH_LC1_10	7	10	90	50	3	6	95.5556	86	90	100	3	3	100	44	44	66.6667	2	3	97.7273	43	44
CEPH_LC1_25	7	25	75	60	4	5	88.8889	80	90	100	3	3	100	44	44	66.6667	2	3	86.3636	38	44
CEPH_LC1_50	7	50	50	60	4	5	76.6667	69	90	66.6667	2	3	68.1818	30	44	66.6667	2	3	77.2727	34	44
