# Supplementary material for: Human sample﻿ authentication in biomedical research: comparison of two platforms
Source: Sci Rep. 2021 Jul 7;11:13982. doi: 10.1038/s41598-021-92978-3 (PMC8263568; doi:10.1038/s41598-021-92978-3)
Supplement: Supplementary file 3 — Supplementary Table 2. [file 41598_2021_92978_MOESM3_ESM.xlsx]

## Sheet: SNP lists
Fluidigm SNPTrace						Agena iPLEX Sample ID Plus
No.	Assay ID	Rs ID	Location	Function		No.	Marker Name	Location	Function
1	hu1	rs1471939	chr8	Ethnicity assay		1	albumin_1	chr4	DNA copy number assay
2	hu2	rs4666200	chr2	Ethnicity assay		2	albumin_5	chr4	DNA copy number assay
3	hu3	rs7554936	chr1	Ethnicity assay		3	albumin_8	chr4	DNA copy number assay
4	hu4	rs9530435	chr13	Ethnicity assay		4	albumin_5	chr4	DNA copy number assay
5	hu5	rs6104567	chr20	Ethnicity assay		5	albumin_9	chr4	DNA copy number assay
6	hu7	rs2272998	chr6	Quality assay		6	albumin_10	chr4	DNA copy number assay
7	hu9	rs560681	chr1	Genotyping SNP Assay		7	AMEL_XY	chrX/Y	Gender Assay
8	hu11	rs6591147	chr11	Quality assay		8	ARSD_XY	chrX/Y	Gender Assay
9	hu12	rs321198	chr7	Polymorphic assay		9	TGIF2L_XY	chrX/Y	Gender Assay
10	hu14	rs870347	chr5	Ethnicity assay		10	rs1005533	chr20	Genotyping SNP Assay
11	hu15	rs2946788	chr11	Polymorphic assay,Ethnicity assay,Quality assay		11	rs1024116	chr18	Genotyping SNP Assay
12	hu16	rs4891825	chr18	Ethnicity assay		12	rs1028528	chr22	Genotyping SNP Assay
13	hu17	rs10108270	chr8	Ethnicity assay		13	rs10495407	chr18	Genotyping SNP Assay
14	hu18	rs2397060	chr6	Quality assay		14	rs10771010	chr12	Genotyping SNP Assay
15	hu20	rs7229946	chr18	Quality assay		15	rs11781516	chr8	Genotyping SNP Assay
16	hu21	rs13182883	chr5	Genotyping SNP Assay		16	rs13050660	chr21	Genotyping SNP Assay
17	hu22	rs1876482	chr2	Polymorphic assay		17	rs1335873	chr13	Genotyping SNP Assay
18	hu23	rs315791	chr5	Genotyping SNP Assay		18	rs1357617	chr3	Genotyping SNP Assay
19	hu24	rs7205345	chr16	Polymorphic assay		19	rs1360288	chr9	Genotyping SNP Assay
20	hu25	rs798443	chr2	Ethnicity assay		20	rs136337	chr22	Genotyping SNP Assay
21	hu26	rs4717865	chr7	Ethnicity assay		21	rs1382387	chr16	Genotyping SNP Assay
22	hu27	rs2416791	chr12	Ethnicity assay		22	rs1413212	chr1	Genotyping SNP Assay
23	hu28	rs2125345	chr17	Ethnicity assay		23	rs1454361	chr14	Genotyping SNP Assay
24	hu29	rs4746136	chr10	Ethnicity assay		24	rs1463729	chr9	Genotyping SNP Assay
25	hu31	rs13218440	chr6	Genotyping SNP Assay		25	rs1468118	chr17	Genotyping SNP Assay
26	hu32	rs1523537	chr20	Genotyping SNP Assay		26	rs1493232	chr18	Genotyping SNP Assay
27	hu33	rs1058083	chr13	Genotyping SNP Assay		27	rs1982986	chr1	Genotyping SNP Assay
28	hu34	rs1344870	chr3	Quality assay		28	rs1994997	chr12	Genotyping SNP Assay
29	hu35	rs7704770	chr5	Genotyping SNP Assay		29	rs2010253	chr17	Genotyping SNP Assay
30	hu36	rs1410059	chr10	Genotyping SNP Assay		30	rs2040411	chr22	Genotyping SNP Assay
31	hu37	rs5768007	chr22	Ethnicity assay		31	rs2046361	chr4	Genotyping SNP Assay
32	hu38	rs260690	chr2	Ethnicity assay		32	rs2056277	chr8	Genotyping SNP Assay
33	hu39	rs13400937	chr2	Ethnicity assay		33	rs2076848	chr11	Genotyping SNP Assay
34	hu41	rs4918842	chr10	Ethnicity assay		34	rs214054	chr6	Genotyping SNP Assay
35	hu42	rs9809104	chr3	Ethnicity assay		35	rs2247221	chr18	Genotyping SNP Assay
36	hu44	rs1821380	chr15	Polymorphic assay		36	rs2518968	chr15	Genotyping SNP Assay
37	hu45	rs279844	chr4	Polymorphic assay		37	rs251934	chr5	Genotyping SNP Assay
38	hu46	rs952718	chr2	Polymorphic assay		38	rs2714854	chr7	Genotyping SNP Assay
39	hu47	rs447818	chr6	Polymorphic assay		39	rs2831700	chr21	Genotyping SNP Assay
40	hu48	rs13134862	chr4	Polymorphic assay		40	rs354439	chr13	Genotyping SNP Assay
41	hu49	rs4463276	chr6	Ethnicity assay		41	rs3819854	chr3	Genotyping SNP Assay
42	hu51	rs3943253	chr8	Ethnicity assay		42	rs717302	chr5	Genotyping SNP Assay
43	hu52	rs6548616	chr3	Ethnicity assay		43	rs727811	chr6	Genotyping SNP Assay
44	hu53	rs731257	chr7	Ethnicity assay		44	rs729172	chr16	Genotyping SNP Assay
45	hu54	rs9319336	chr13	Ethnicity assay		45	rs740910	chr17	Genotyping SNP Assay
46	hu55	rs1019029	chr7	Genotyping SNP Assay		46	rs8037429	chr15	Genotyping SNP Assay
47	hu56	rs1358856	chr6	Polymorphic assay		47	rs826472	chr10	Genotyping SNP Assay
48	hu58	rs1823718	chr15	Genotyping SNP Assay		48	rs876724	chr2	Genotyping SNP Assay
49	hu59	rs2503107	chr6	Genotyping SNP Assay		49	rs891700	chr1	Genotyping SNP Assay
50	hu61	rs10236187	chr7	Ethnicity assay		50	rs901398	chr11	Genotyping SNP Assay
51	hu62	rs1513181	chr3	Ethnicity assay		51	rs914165	chr21	Genotyping SNP Assay
52	hu63	rs7657799	chr4	Ethnicity assay		52	rs9583190	chr13	Genotyping SNP Assay
53	hu64	rs2504853	chr6	Ethnicity assay		53	rs964681	chr10	Genotyping SNP Assay
54	hu65	rs772262	chr12	Ethnicity assay
55	hu66	rs3737576	chr1	Ethnicity assay
56	hu68	rs445251	chr20	Polymorphic assay
57	hu69	rs10488710	chr11	Genotyping SNP Assay
58	hu70	rs722869	chr14	Polymorphic assay
59	hu71	rs1109037	chr2	Genotyping SNP Assay
60	hu72	rs3780962	chr10	Genotyping SNP Assay
61	hu73	rs7997709	chr13	Ethnicity assay
62	hu74	rs4670767	chr2	Ethnicity assay
63	hu75	rs9522149	chr13	Ethnicity assay
64	hu76	rs4908343	chr1	Ethnicity assay
65	hu78	rs12629908	chr3	Ethnicity assay
66	hu79	rs1336071	chr6	Genotyping SNP Assay
67	hu80	rs740598	chr10	Polymorphic assay
68	hu81	rs12997453	chr2	Genotyping SNP Assay
69	hu82	rs2352476	chr7	Polymorphic assay
70	hu83	rs1554472	chr4	Genotyping SNP Assay
71	hu84	rs10007810	chr4	Ethnicity assay
72	hu85	rs1760921	chr14	Ethnicity assay
73	hu86	rs1040045	chr6	Ethnicity assay
74	hu87	rs10496971	chr2	Ethnicity assay
75	hu88	rs7803075	chr7	Ethnicity assay, Quality assay
76	hu89	rs987640	chr22	Polymorphic assay
77	hu90	rs6444724	chr3	Genotyping SNP Assay
78	hu91	rs10092491	chr8	Genotyping SNP Assay
79	hu92	rs735612	chr15	Genotyping SNP Assay
80	hu93	rs985492	chr18	Genotyping SNP Assay
81	hu95	rs9951171	chr18	Polymorphic assay, Quality assay
82	hu96	rs3907047	chr20	Ethnicity assay
83	hu98Y	rs1865680	chrY	Gender Assay
84	hu103X	rs525869	chrX	Gender Assay
85	hu107X	rs2040962	chrX	Gender Assay
86	hu109X	rs530501	chrX	Gender Assay
87	hu111Y	rs2032624	chrY	Gender Assay
88	hu200	rs1296819	chr22	Ethnicity assay
89	hu201	rs316598	chr5	Ethnicity assay
90	hu202	rs722290	chr14	Polymorphic assay
91	hu203	rs1872575	chr3	Polymorphic assay
92	hu204	rs18579	chr21	Polymorphic assay
93	hu205	rs891700	chr1	Polymorphic assay
94	hu207	rs8113143	chr19	Ethnicity assay
95	hu208	rs1008730	chr9	Polymorphic assay
96	hu209Y	rs17307398	chrY	Gender Assay
